# Supplementary material for: Quantum Chemical and Experimental Studies of an Unprecedented Reaction Pathway of Nucleophilic Substitution of 2-Bromomethyl-1,3-thiaselenole with 1,3-Benzothiazole-2-thiol Proceeding Stepwise at Three Different Centers of Seleniranium Intermediates
Source: Molecules. 2021 Nov 4;26(21):6685. doi: 10.3390/molecules26216685 (PMC8588063; doi:10.3390/molecules26216685)
Supplement: Supplementary file 1 [file molecules-26-06685-s001.zip]

Archive with 1 entries (1 files):
- molecules-1421791-supplementary.pdf
